# Supplementary material for: Antibiotic prescribing for acute respiratory infections during the coronavirus disease 2019 (COVID-19) pandemic: Patterns in a nationwide telehealth service provider
Source: Infect Control Hosp Epidemiol. 2024 Feb 8;45(6):777–80. doi: 10.1017/ice.2023.292 (PMC11102822; doi:10.1017/ice.2023.292)
Supplement: Linder et al. supplementary material 1 — Linder et al. supplementary material [file S0899823X23002921sup001.xlsx]

## Sheet: Appendix A Diagnosis Value Set
ICD-10-CM Code	Description
B34.2	CORONAVIRUS INFECTION, UNSPECIFIED
B97.21	SARS-ASSOCIATED CORONAVIRUS CAUSING DISEASES CLASSD ELSWHR
B97.29	OTH CORONAVIRUS AS THE CAUSE OF DISEASES CLASSD ELSWHR
B97.89	OTH VIRAL AGENTS AS THE CAUSE OF DISEASES CLASSD ELSWHR
H65.00	ACUTE SEROUS OTITIS MEDIA, UNSPECIFIED EAR
H65.01	ACUTE SEROUS OTITIS MEDIA, RIGHT EAR
H65.02	ACUTE SEROUS OTITIS MEDIA, LEFT EAR
H65.03	ACUTE SEROUS OTITIS MEDIA, BILATERAL
H65.04	ACUTE SEROUS OTITIS MEDIA, RECURRENT, RIGHT EAR
H65.05	ACUTE SEROUS OTITIS MEDIA, RECURRENT, LEFT EAR
H65.06	ACUTE SEROUS OTITIS MEDIA, RECURRENT, BILATERAL
H65.07	ACUTE SEROUS OTITIS MEDIA, RECURRENT, UNSPECIFIED EAR
H65.111	ACUTE AND SUBACUTE ALLERGIC OTITIS MEDIA (SEROUS), R EAR
H65.112	ACUTE AND SUBACUTE ALLERGIC OTITIS MEDIA (SEROUS), LEFT EAR
H65.113	ACUTE AND SUBACUTE ALLERGIC OTITIS MEDIA (SEROUS), BI
H65.114	ACUTE AND SUBACUTE ALLERGIC OTITIS MEDIA, RECUR, R EAR
H65.115	ACUTE AND SUBACUTE ALLERGIC OTITIS MEDIA, RECUR, LEFT EAR
H65.116	ACUTE AND SUBACUTE ALLERGIC OTITIS MEDIA (SEROUS), RECUR, BI
H65.117	ACUTE AND SUBACUTE ALLERGIC OTITIS MEDIA, RECUR, UNSP EAR
H65.119	ACUTE AND SUBACUTE ALLERGIC OTITIS MEDIA (SEROUS), UNSP EAR
H65.191	OTHER ACUTE NONSUPPURATIVE OTITIS MEDIA, RIGHT EAR
H65.192	OTHER ACUTE NONSUPPURATIVE OTITIS MEDIA, LEFT EAR
H65.193	OTHER ACUTE NONSUPPURATIVE OTITIS MEDIA, BILATERAL
H65.194	OTH ACUTE NONSUPPURATIVE OTITIS MEDIA, RECURRENT, RIGHT EAR
H65.195	OTHER ACUTE NONSUPPURATIVE OTITIS MEDIA, RECURRENT, LEFT EAR
H65.196	OTH ACUTE NONSUPPURATIVE OTITIS MEDIA, RECURRENT, BILATERAL
H65.197	OTHER ACUTE NONSUPPURATIVE OTITIS MEDIA RECURRENT, UNSP EAR
H65.199	OTHER ACUTE NONSUPPURATIVE OTITIS MEDIA, UNSPECIFIED EAR
H65.20	CHRONIC SEROUS OTITIS MEDIA, UNSPECIFIED EAR
H65.21	CHRONIC SEROUS OTITIS MEDIA, RIGHT EAR
H65.22	CHRONIC SEROUS OTITIS MEDIA, LEFT EAR
H65.23	CHRONIC SEROUS OTITIS MEDIA, BILATERAL
H65.30	CHRONIC MUCOID OTITIS MEDIA, UNSPECIFIED EAR
H65.31	CHRONIC MUCOID OTITIS MEDIA, RIGHT EAR
H65.32	CHRONIC MUCOID OTITIS MEDIA, LEFT EAR
H65.33	CHRONIC MUCOID OTITIS MEDIA, BILATERAL
H65.411	CHRONIC ALLERGIC OTITIS MEDIA, RIGHT EAR
H65.412	CHRONIC ALLERGIC OTITIS MEDIA, LEFT EAR
H65.413	CHRONIC ALLERGIC OTITIS MEDIA, BILATERAL
H65.419	CHRONIC ALLERGIC OTITIS MEDIA, UNSPECIFIED EAR
H65.491	OTHER CHRONIC NONSUPPURATIVE OTITIS MEDIA, RIGHT EAR
H65.492	OTHER CHRONIC NONSUPPURATIVE OTITIS MEDIA, LEFT EAR
H65.493	OTHER CHRONIC NONSUPPURATIVE OTITIS MEDIA, BILATERAL
H65.499	OTHER CHRONIC NONSUPPURATIVE OTITIS MEDIA, UNSPECIFIED EAR
H65.90	UNSPECIFIED NONSUPPURATIVE OTITIS MEDIA, UNSPECIFIED EAR
H65.91	UNSPECIFIED NONSUPPURATIVE OTITIS MEDIA, RIGHT EAR
H65.92	UNSPECIFIED NONSUPPURATIVE OTITIS MEDIA, LEFT EAR
H65.93	UNSPECIFIED NONSUPPURATIVE OTITIS MEDIA, BILATERAL
H66.001	ACUTE SUPPR OTITIS MEDIA W/O SPON RUPT EAR DRUM, RIGHT EAR
H66.002	ACUTE SUPPR OTITIS MEDIA W/O SPON RUPT EAR DRUM, LEFT EAR
H66.003	ACUTE SUPPR OTITIS MEDIA W/O SPON RUPT EAR DRUM, BILATERAL
H66.004	AC SUPPR OTITIS MEDIA W/O SPON RUPT EAR DRUM, RECUR, R EAR
H66.005	AC SUPPR OTITIS MEDIA W/O SPON RUPT EAR DRUM, RECUR, L EAR
H66.006	ACUTE SUPPR OTITIS MEDIA W/O SPON RUPT EAR DRUM, RECUR, BI
H66.007	AC SUPPR OTITIS MEDIA W/O SPON RUPT EAR DRUM,RECUR, UNSP EAR
H66.009	ACUTE SUPPR OTITIS MEDIA W/O SPON RUPT EAR DRUM, UNSP EAR
H66.011	ACUTE SUPPR OTITIS MEDIA W SPON RUPT EAR DRUM, RIGHT EAR
H66.012	ACUTE SUPPR OTITIS MEDIA W SPON RUPT EAR DRUM, LEFT EAR
H66.013	ACUTE SUPPR OTITIS MEDIA W SPON RUPT EAR DRUM, BILATERAL
H66.014	ACUTE SUPPR OTITIS MEDIA W SPON RUPT EAR DRUM, RECUR, R EAR
H66.015	ACUTE SUPPR OTITIS MEDIA W SPON RUPT EAR DRUM, RECUR, L EAR
H66.016	ACUTE SUPPR OTITIS MEDIA W SPON RUPT EAR DRUM, RECURRENT, BI
H66.017	AC SUPPR OTITIS MEDIA W SPON RUPT EAR DRUM, RECUR, UNSP EAR
H66.019	ACUTE SUPPR OTITIS MEDIA W SPON RUPT EAR DRUM, UNSP EAR
H66.10	CHRONIC TUBOTYMPANIC SUPPURATIVE OTITIS MEDIA, UNSPECIFIED
H66.11	CHRONIC TUBOTYMPANIC SUPPURATIVE OTITIS MEDIA, RIGHT EAR
H66.12	CHRONIC TUBOTYMPANIC SUPPURATIVE OTITIS MEDIA, LEFT EAR
H66.13	CHRONIC TUBOTYMPANIC SUPPURATIVE OTITIS MEDIA, BILATERAL
H66.20	CHRONIC ATTICOANTRAL SUPPURATIVE OTITIS MEDIA, UNSP EAR
H66.21	CHRONIC ATTICOANTRAL SUPPURATIVE OTITIS MEDIA, RIGHT EAR
H66.22	CHRONIC ATTICOANTRAL SUPPURATIVE OTITIS MEDIA, LEFT EAR
H66.23	CHRONIC ATTICOANTRAL SUPPURATIVE OTITIS MEDIA, BILATERAL
H66.3X1	OTHER CHRONIC SUPPURATIVE OTITIS MEDIA, RIGHT EAR
H66.3X2	OTHER CHRONIC SUPPURATIVE OTITIS MEDIA, LEFT EAR
H66.3X3	OTHER CHRONIC SUPPURATIVE OTITIS MEDIA, BILATERAL
H66.3X9	OTHER CHRONIC SUPPURATIVE OTITIS MEDIA, UNSPECIFIED EAR
H66.40	SUPPURATIVE OTITIS MEDIA, UNSPECIFIED, UNSPECIFIED EAR
H66.41	SUPPURATIVE OTITIS MEDIA, UNSPECIFIED, RIGHT EAR
H66.42	SUPPURATIVE OTITIS MEDIA, UNSPECIFIED, LEFT EAR
H66.43	SUPPURATIVE OTITIS MEDIA, UNSPECIFIED, BILATERAL
H66.90	OTITIS MEDIA, UNSPECIFIED, UNSPECIFIED EAR
H66.91	OTITIS MEDIA, UNSPECIFIED, RIGHT EAR
H66.92	OTITIS MEDIA, UNSPECIFIED, LEFT EAR
H66.93	OTITIS MEDIA, UNSPECIFIED, BILATERAL
H67.1	OTITIS MEDIA IN DISEASES CLASSIFIED ELSEWHERE, RIGHT EAR
H67.2	OTITIS MEDIA IN DISEASES CLASSIFIED ELSEWHERE, LEFT EAR
H67.3	OTITIS MEDIA IN DISEASES CLASSIFIED ELSEWHERE, BILATERAL
H67.9	OTITIS MEDIA IN DISEASES CLASSIFIED ELSEWHERE, UNSP EAR
H92.01	OTALGIA, RIGHT EAR
H92.02	OTALGIA, LEFT EAR
H92.03	OTALGIA, BILATERAL
H92.09	OTALGIA, UNSPECIFIED EAR
J00	ACUTE NASOPHARYNGITIS [COMMON COLD]
J01.00	ACUTE MAXILLARY SINUSITIS, UNSPECIFIED
J01.01	ACUTE RECURRENT MAXILLARY SINUSITIS
J01.10	ACUTE FRONTAL SINUSITIS, UNSPECIFIED
J01.11	ACUTE RECURRENT FRONTAL SINUSITIS
J01.20	ACUTE ETHMOIDAL SINUSITIS, UNSPECIFIED
J01.21	ACUTE RECURRENT ETHMOIDAL SINUSITIS
J01.30	ACUTE SPHENOIDAL SINUSITIS, UNSPECIFIED
J01.31	ACUTE RECURRENT SPHENOIDAL SINUSITIS
J01.40	ACUTE PANSINUSITIS, UNSPECIFIED
J01.41	ACUTE RECURRENT PANSINUSITIS
J01.80	OTHER ACUTE SINUSITIS
J01.81	OTHER ACUTE RECURRENT SINUSITIS
J01.90	ACUTE SINUSITIS, UNSPECIFIED
J01.91	ACUTE RECURRENT SINUSITIS, UNSPECIFIED
J02.0	STREPTOCOCCAL PHARYNGITIS
J02.8	ACUTE PHARYNGITIS DUE TO OTHER SPECIFIED ORGANISMS
J02.9	ACUTE PHARYNGITIS, UNSPECIFIED
J06.0	ACUTE LARYNGOPHARYNGITIS
J06.9	ACUTE UPPER RESPIRATORY INFECTION, UNSPECIFIED
J10.00	FLU DUE TO OTH IDENT FLU VIRUS W UNSP TYPE OF PNEUMONIA
J10.01	FLU DUE TO OTH IDENT FLU VIRUS W SAME OTH IDENT FLU VIRUS PN
J10.08	INFLUENZA DUE TO OTH IDENT INFLUENZA VIRUS W OTH PNEUMONIA
J10.1	FLU DUE TO OTH IDENT INFLUENZA VIRUS W OTH RESP MANIFEST
J10.2	INFLUENZA DUE TO OTH IDENT INFLUENZA VIRUS W GI MANIFEST
J10.81	INFLUENZA DUE TO OTH IDENT INFLUENZA VIRUS W ENCEPHALOPATHY
J10.82	INFLUENZA DUE TO OTH IDENT INFLUENZA VIRUS W MYOCARDITIS
J10.83	INFLUENZA DUE TO OTH IDENT INFLUENZA VIRUS W OTITIS MEDIA
J10.89	INFLUENZA DUE TO OTH IDENT INFLUENZA VIRUS W OTH MANIFEST
J11.00	FLU DUE TO UNIDENTIFIED FLU VIRUS W UNSP TYPE OF PNEUMONIA
J11.08	FLU DUE TO UNIDENTIFIED FLU VIRUS W SPECIFIED PNEUMONIA
J11.1	FLU DUE TO UNIDENTIFIED INFLUENZA VIRUS W OTH RESP MANIFEST
J11.2	INFLUENZA DUE TO UNIDENTIFIED INFLUENZA VIRUS W GI MANIFEST
J11.81	FLU DUE TO UNIDENTIFIED INFLUENZA VIRUS W ENCEPHALOPATHY
J11.82	INFLUENZA DUE TO UNIDENTIFIED INFLUENZA VIRUS W MYOCARDITIS
J11.83	INFLUENZA DUE TO UNIDENTIFIED INFLUENZA VIRUS W OTITIS MEDIA
J11.89	INFLUENZA DUE TO UNIDENTIFIED INFLUENZA VIRUS W OTH MANIFEST
J12.81	PNEUMONIA DUE TO SARS-ASSOCIATED CORONAVIRUS
J12.82	PNEUMONIA DUE TO COVID-19 PNEUMONIA DUE TO SARS-COV-2 (CDC COVID CODE)
J20.0	ACUTE BRONCHITIS DUE TO MYCOPLASMA PNEUMONIAE
J20.1	ACUTE BRONCHITIS DUE TO HEMOPHILUS INFLUENZAE
J20.2	ACUTE BRONCHITIS DUE TO STREPTOCOCCUS
J20.3	ACUTE BRONCHITIS DUE TO COXSACKIEVIRUS
J20.4	ACUTE BRONCHITIS DUE TO PARAINFLUENZA VIRUS
J20.5	ACUTE BRONCHITIS DUE TO RESPIRATORY SYNCYTIAL VIRUS
J20.6	ACUTE BRONCHITIS DUE TO RHINOVIRUS
J20.7	ACUTE BRONCHITIS DUE TO ECHOVIRUS
J20.8	ACUTE BRONCHITIS DUE TO OTHER SPECIFIED ORGANISMS
J20.9	ACUTE BRONCHITIS, UNSPECIFIED
J21.0	ACUTE BRONCHIOLITIS DUE TO RESPIRATORY SYNCYTIAL VIRUS
J21.1	ACUTE BRONCHIOLITIS DUE TO HUMAN METAPNEUMOVIRUS
J21.8	ACUTE BRONCHIOLITIS DUE TO OTHER SPECIFIED ORGANISMS
J21.9	ACUTE BRONCHIOLITIS, UNSPECIFIED
M35.81	MULTISYSTEM INFLAMMATORY SYNDROME(CDC COVID CODE)
M35.89	OTHER SPECIFIED SYSTEMIC INVOLVEMENT OF CONNECTIVE TISSUE(CDC COVID CODE)
U07.1	COVID-19, VIRUS IDENTIFIED IS ASSIGNED TO A DISEASE DIAGNOSIS OF COVID-19 CONFIRMED BY LABORATORY TESTING.
U07.2	COVID-19, VIRUS NOT IDENTIFIED IS ASSIGNED TO A CLINICAL OR EPIDEMIOLOGICAL DIAGNOSIS OF COVID-19 WHERE LABORATORY CONFIRMATION IS INCONCLUSIVE OR NOT AVAILABLE.
Z03.818	ENCNTR FOR OBS FOR SUSP EXPSR TO OTH BIOLG AGENTS RULED OUT
Z20.822	CONTACT WITH AND (SUSPECTED TO EXPOSURE TO COVID-19 CONTACT WITH AND (SUSPECTED EXPOSURE TO SARS-COV-2)
Z20.828	CONTACT W AND EXPOSURE TO OTH VIRAL COMMUNICABLE DISEASES
